# Supplementary material for: Curcumin Mitigates Gut Dysbiosis and Enhances Gut Barrier Function to Alleviate Metabolic Dysfunction in Obese, Aged Mice
Source: Biology (Basel). 2024 Nov 21;13(12):955. doi: 10.3390/biology13120955 (PMC11726832; doi:10.3390/biology13120955)
Supplement: Supplementary file 1 [file biology-13-00955-s001.zip]

Archive with 1 entries (1 files):
- biology-3285827-supplementary.pdf
